# Supplementary material for: Enzymatic production of single-molecule FISH and RNA capture probes
Source: RNA. 2017 Oct;23(10):1582–91. doi: 10.1261/rna.061184.117 (PMC5602115; doi:10.1261/rna.061184.117)
Supplement: Supplemental Material [file supp_061184.117_Supp_TableS2.xlsx]

## Sheet: probe calculator
	uM/UNIT		volume (ul)	Final c	Modification	Atto 633				excess	concentration	E	max	CF260	enzyme
oligo (uM)	250	6	4	66.6667	amount of probe	1000	pmol		Biotin	3	4500	0	0	0	0.006
ddUTP (uM)	4500	1	0.666667	200	Molar excess of ddUTP	3			Atto 565	5	5000	120000	570	0.34	0.012
TdT (U/ul)	20	0.45	0.3	0.4	Enzyme	0.006	unit per pmol		Atto 633	3	4500	130000	634	0.05	0.006
buffer (x)	5		3	1					no modification	2.5	10000	0	0	0	0.006
H2O			7.03333
Total volume			15
Resuspension volume	25		ul	15.8708	% loss
OD260 of unlabeled oligo			46.7	E	195800
	OD260		OD634	c (uM)	DOL
labeled oligo	6.75	0.05	3.22	33.6517	0.736047
Protocol
1	fill the upper half of the chart providing the concentration of the oligo, the amount of probe to be labeled and the intended modification (cells highlighted in green)													Key:
2	set up the reaction mixture as shown in the cells highlighted in red in a PCR tube and incube O/N (16-18h) at 37C in a PCR machine with the hotlid on (IMPORTANT)													mandatory input
3	precipitate the probe by adding NaAcetate (pH=5.5-7.0 300 mM final concentration) and dH20 up to 200 ul													optional input
	add 0.5-1.0 ul 5mg/ml linear acrylamide and 800 ul 100% EtOH prechilled at -20C													output
4	transfer to -80C for 15-20 minutes
5	spin at ~16000 g at 4 C for 20 minutes
6	remove the supernatant, wash with 1ml of ice cold 80% EtOH - vortex the pellet
7	spin at ~16000 g at 4 C for 5 minutes
8	transfer the pellet into a new Eppendorf tube and repeat Steps 6 and 7 two times
9	remove as much of the EtOH as possible
10	air-dry, resuspend and measure OD @ 260 nm and at the dye absorption maximum (except biotin)
11	fill in the values to the lower half of the chart (green cells) - measure the OD260nm of the unlabeled oligo as well (at the same concentration as used at the start of the labeling)
12	get the concentration and the degree of labeling (DOL - except for biotin) from the chart
